# Supplementary material for: Similarity of wh-Phrases and Acceptability Variation in wh-Islands
Source: Front Psychol. 2016 Jan 12;6:2048. doi: 10.3389/fpsyg.2015.02048 (PMC4709560; doi:10.3389/fpsyg.2015.02048)
Supplement: Supplementary file 1 [file Data_Sheet_1.XLSX]

## Sheet: Exp 1
Experiment 1		Item	Condition	Sentence
a. Non-island, non-identity		1	a.	Which employee contemplated who would call the manager?
b. Island, non-identity			b.	Which manager did you contemplate who would call?
c. Non-island, identity			c.	Which employee contemplated which customer would call the manager?
d. Island, identity			d.	Which manager did you contemplate which customer would call?
		2	a.	Which fan contemplated who might serve the celebrity?
			b.	Which celebrity did you contemplate who might serve?
			c.	Which fan contemplated which waitress might serve the celebrity?
			d.	Which celebrity did you contemplate which waitress might serve?
		3	a.	Which reader contemplated who could contact the editor?
			b.	Which editor did you contemplate who could contact?
			c.	Which reader contemplated which critic could contact the editor?
			d.	Which editor did you contemplate which critic could contact?
		4	a.	Which governor contemplated who should meet the council?
			b.	Which council did you contemplate who should meet?
			c.	Which governor contemplated which activist should meet the council?
			d.	Which council did you contemplate which activist should meet?
		5	a.	Which director suspected who would interview the actress?
			b.	Which actress did you suspect who would interview?
			c.	Which director suspected which reporter would interview the actress?
			d.	Which actress did you suspect which reporter would interview?
		6	a.	Which dean suspected who might advise the student?
			b.	Which student did you suspect who might advise?
			c.	Which dean suspected which professor might advise the student?
			d.	Which student did you suspect which professor might advise?
		7	a.	Which lawyer suspected who would arrest the criminal?
			b.	Which criminal did you suspect who would arrest?
			c.	Which lawyer suspected which detective would arrest the criminal?
			d.	Which criminal did you suspect which detective would arrest?
		8	a.	Which nurse suspected who could treat the patient?
			b.	Which patient did you suspect who could treat?
			c.	Which nurse suspected which doctor could treat the patient?
			d.	Which patient did you suspect which doctor could treat?
		9	a.	Which preschooler imagined who should guard the princess?
			b.	Which princess did you imagine who should guard?
			c.	Which preschooler imagined which dragon should guard the princess?
			d.	Which princess did you imagine which dragon should guard?
		10	a.	Which kid imagined who might threaten the elf?
			b.	Which elf did you imagine who might threaten?
			c.	Which kid imagined which troll might threaten the elf?
			d.	Which elf did you imagine which troll might threaten?
		11	a.	Which patient imagined who would chase the mermaid?
			b.	Which mermaid did you imagine who would chase?
			c.	Which patient imagined which sailor would chase the mermaid?
			d.	Which mermaid did you imagine which sailor would chase?
		12	a.	Which convict imagined who might haunt the prosecutor?
			b.	Which prosecutor did you imagine who might haunt?
			c.	Which convict imagined which ghost might haunt the prosecutor?
			d.	Which prosecutor did you imagine which ghost might haunt?
		13	a.	Which student wondered who would invite the visitor?
			b.	Which visitor did you wonder who would invite?
			c.	Which student wondered which teacher would invite the visitor?
			d.	Which visitor did you wonder which teacher would invite?
		14	a.	Which reporter wondered who should recruit the athlete?
			b.	Which athlete did she wonder who should recruit?
			c.	Which reporter wondered which coach should recruit the athlete?
			d.	Which athlete did she wonder which coach should recruit?
		15	a.	Which professor wondered who should discuss the author?
			b.	Which author did you wonder who should discuss?
			c.	Which professor wondered which critic should address the author?
			d.	Which author did you wonder which critic should discuss?
		16	a.	Which family wondered who should babysit the child?
			b.	Which child did they wonder who should babysit?
			c.	Which family wondered which girl should babysit the child?
			d.	Which child did they wonder which girl should babysit?

## Sheet: Exp 2
Experiment 2		Item	Condition	Sentence
a. Bare wh-phrase, non-identity, non-island		1	a.	Who contemplated which customer would visit the manager?
b. Bare wh-phrase, non-identity, island			b.	Who did you contemplate which customer would visit?
c. Bare wh-phrase, identity, non-island			c.	Who contemplated who would visit the manager?
d. Bare wh-phrase, identity, island			d.	Who did you contemplate who would visit?
e. D-linked wh-phrase, non-identity, non-island			e.	Which employee contemplated who would visit the manager?
f. D-linked wh-phrase, non-identity, island			f.	Which manager did you contemplate who would visit?
g. D-linked wh-phrase, identity, non-island			g.	Which employee contemplated which customer would visit the manager?
h. D-linked wh-phrase, identity, island			h.	Which manager did you contemplate which customer would visit?
		2	a.	Who contemplated which waitress might serve the celebrity?
			b.	Who did you contemplate which waitress might serve?
			c.	Who contemplated who might serve the celebrity?
			d.	Who did you contemplate who might serve?
			e.	Which fan contemplated who might serve the celebrity?
			f.	Which celebrity did you contemplate who might serve?
			g.	Which fan contemplated which waitress might serve the celebrity?
			h.	Which celebrity did you contemplate which waitress might serve?
		3	a.	Who contemplated which critic should contact the editor?
			b.	Who did you contemplate which critic should contact?
			c.	Who contemplated who should contact the editor?
			d.	Who did you contemplate who should contact?
			e.	Which reader contemplated who should contact the editor?
			f.	Which editor did you contemplate who should contact?
			g.	Which reader contemplated which critic should contact the editor?
			h.	Which editor did you contemplate which critic should contact?
		4	a.	Who contemplated which activist should meet the council?
			b.	Who did you contemplate which activist should meet?
			c.	Who contemplated who should meet the council?
			d.	Who did you contemplate who should meet?
			e.	Which governor contemplated who should meet the council?
			f.	Which council did you contemplate who should meet?
			g.	Which governor contemplated which activist should meet the council?
			h.	Which council did you contemplate which activist should meet?
		5	a.	Who contemplated which pianist could impress the composer?
			b.	Who did you contemplate which pianist could impress?
			c.	Who contemplated who could impress the composer?
			d.	Who did you contemplate who could impress?
			e.	Which violinist contemplated who could impress the composer?
			f.	Which composer did you contemplate who could impress?
			g.	Which violinist contemplated which pianist could impress the composer?
			h.	Which composer did you contemplate which pianist could impress?
		6	a.	Who contemplated which teammate would insult the rival?
			b.	Who did you contemplate which teammate would insult?
			c.	Who contemplated who would insult the rival?
			d.	Who did you contemplate who would insult?
			e.	Which referee contemplated who would insult the rival?
			f.	Which rival did you contemplate who would insult?
			g.	Which referee contemplated which teammate would insult the rival?
			h.	Which rival did you contemplate which teammate would insult?
		7	a.	Who suspected which reporter would interview the actress?
			b.	Who did you suspect which reporter would interview?
			c.	Who suspected who would interview the actress?
			d.	Who did you suspect who would interview?
			e.	Which director suspected who would interview the actress?
			f.	Which actress did you suspect who would interview?
			g.	Which director suspected which reporter would interview the actress?
			h.	Which actress did you suspect which reporter would interview?
		8	a.	Who suspected which professor might advise the student?
			b.	Who did you suspect which professor might advise?
			c.	Who suspected who might advise the student?
			d.	Who did you suspect who might advise?
			e.	Which dean suspected who might advise the student?
			f.	Which student did you suspect who might advise?
			g.	Which dean suspected which professor might advise the student?
			h.	Which student did you suspect which professor might advise?
		9	a.	Who suspected which detective would arrest the criminal?
			b.	Who did you suspect which detective would arrest?
			c.	Who suspected who would arrest the criminal?
			d.	Who did you suspect who would arrest?
			e.	Which lawyer suspected who would arrest the criminal?
			f.	Which criminal did you suspect who would arrest?
			g.	Which lawyer suspected which detective would arrest the criminal?
			h.	Which criminal did you suspect which detective would arrest?
		10	a.	Who suspected which doctor could treat the patient?
			b.	Who did you suspect which docter could treat?
			c.	Who suspected who could treat the patient?
			d.	Who did you suspect who could treat?
			e.	Which nurse suspected who could treat the patient?
			f.	Which patient did you suspect who could treat?
			g.	Which nurse suspected which doctor could treat the patient?
			h.	Which patient did you suspect which doctor could treat?
		11	a.	Who suspected which waiter might agitate the patron?
			b.	Who did you suspect which waiter might agitate?
			c.	Who suspected who might agitate the patron?
			d.	Who did you suspect who might agitate?
			e.	Which chef suspected who might agitate the patron?
			f.	Which patron did you suspect who might agitate?
			g.	Which chef suspected which waiter might agitate the patron?
			h.	Which patron did you suspect which waiter might agitate?
		12	a.	Who suspected which mobster might bribe the politician?
			b.	Who did you suspect which mobster might bribe?
			c.	Who suspected who might bribe the politician?
			d.	Who did you suspect who might bribe?
			e.	Which journalist suspected who might bribe the politician?
			f.	Which politician did you suspect who might bribe?
			g.	Which journalist suspected which mobster might bribe the politician?
			h.	Which politician did you suspect which mobster might bribe?
		13	a.	Who imagined which troll might threaten the elf?
			b.	Who did you imagine which troll might threaten?
			c.	Who imagined who might threaten the elf?
			d.	Who did you imagine who might threaten?
			e.	Which boy imagined who might threaten the elf?
			f.	Which elf did you imagine who might threaten?
			g.	Which boy imagined which troll might threaten the elf?
			h.	Which elf did you imagine which troll might threaten?
		14	a.	Who imagined which dragon should guard the princess?
			b.	Who did you imagine which dragon should guard?
			c.	Who imagined who should guard the princess?
			d.	Who did you imagine who should guard?
			e.	Which preschooler imagined who should guard the princess?
			f.	Which princess did you imagine who should guard?
			g.	Which preschooler imagined which dragon should guard the princess?
			h.	Which princess did you imagine which dragon should guard?
		15	a.	Who imagined which sailor would chase the mermaid?
			b.	Who did you imagine which sailor would chase?
			c.	Who imagined who would chase the mermaid?
			d.	Who did you imagine who would chase?
			e.	Which toddler imagined who would chase the mermaid?
			f.	Which mermaid did you imagine who would chase?
			g.	Which toddler imagined which sailor would chase the mermaid?
			h.	Which mermaid did you imagine which sailor would chase?
		16	a.	Who imagined which ghost might haunt the prosecutor?
			b.	Who did you imagine which ghost might haunt?
			c.	Who imagined who might haunt the prosecutor?
			d.	Who did you imagine who might haunt?
			e.	Which convict imagined who might haunt the prosecutor?
			f.	Which prosecutor did you imagine who might haunt?
			g.	Which convict imagined which ghost might haunt the prosecutor?
			h.	Which prosecutor did you imagine which ghost might haunt?
		17	a.	Who imagined which wizard could enchant the giant?
			b.	Who did you imagine which wizard could enchant?
			c.	Who imagined who could enchant the giant?
			d.	Who did you imagine who could enchant?
			e.	Which writer imagined who could enchant the giant?
			f.	Which giant did you imagine who could enchant?
			g.	Which writer imagined which wizard could enchant the giant?
			h.	Which giant did you imagine which wizard could enchant?
		18	a.	Who imagined which duke would betray the king?
			b.	Who did you imagine which duke would betray?
			c.	Who imagined who would betray the king?
			d.	Who did you imagine who would betray?
			e.	Which knight imagined who would betray the king?
			f.	Which king did you imagine who would betray?
			g.	Which knight imagined which duke would betray the king?
			h.	Which king did you imagine which duke would betray?
		19	a.	Who wondered which teacher would invite the visitor?
			b.	Who did you wonder which teacher would invite?
			c.	Who wondered who would invite the visitor?
			d.	Who did you wonder who would invite?
			e.	Which student wondered who would invite the visitor?
			f.	Which visitor did you wonder who would invite?
			g.	Which student wondered which teacher would invite the visitor?
			h.	Which visitor did you wonder which teacher would invite?
		20	a.	Who wondered which coach should recruit the athlete?
			b.	Who did she wonder which coach should recruit?
			c.	Who wondered who should recruit the athlete?
			d.	Who did she wonder who should recruit?
			e.	Which reporter wondered who should recruit the athlete?
			f.	Which athlete did she wonder who should recruit?
			g.	Which reporter wondered which coach should recruit the athlete?
			h.	Which athlete did she wonder which coach should recruit?
		21	a.	Who wondered which critic should discuss the author?
			b.	Who did you wonder which critic should discuss?
			c.	Who wondered who should discuss the author?
			d.	Who did you wonder who should discuss?
			e.	Which professor wondered who should discuss the author?
			f.	Which author did you wonder who should discuss?
			g.	Which professor wondered which critic should discuss the author?
			h.	Which author did you wonder which critic should discuss?
		22	a.	Who wondered which girl should babysit the child?
			b.	Who did they wonder which girl should babysit?
			c.	Who wondered who should babysit the child?
			d.	Who did they wonder who should babysit?
			e.	Which family wondered who should babysit the child?
			f.	Which child did they wonder who should babysit?
			g.	Which family wondered which girl should babysit the child?
			h.	Which child did they wonder which girl should babysit?
		23	a.	Who wondered which comedian would mock the president?
			b.	Who did you wonder which comedian would mock?
			c.	Who wondered who would mock the president?
			d.	Who did you wonder who would mock?
			e.	Which audience member wondered who would mock the president?
			f.	Which president did you wonder who would mock?
			g.	Which audience member wondered which comedian would mock the president?
			h.	Which president did you wonder which comedian would mock?
		24	a.	Who wondered which thief might flee from the policeman?
			b.	Who did you wonder which thief might flee from?
			c.	Who wondered who might flee from the policeman?
			d.	Who did you wonder who might flee from?
			e.	Which bystander wondered who might flee from the policeman?
			f.	Which policeman did you wonder who might flee from?
			g.	Which bystander wondered which thief might flee from the policeman?
			h.	Which policeman did you wonder which thief might flee from?

## Sheet: Exp 3
Experiment 3		Item	Condition	Sentence
a. Bare wh-phrase, non-identity, non-island		1	a.	Who contemplated which celebrity would visit the restaurant?
b. Bare wh-phrase, non-identity, island			b.	What did you contemplate which celebrity would visit?
c. Bare wh-phrase, identity, non-island			c.	Who contemplated who would visit the restaurant?
d. Bare wh-phrase, identity, island			d.	What did you contemplate who would visit?
e. D-linked wh-phrase, non-identity, non-island			e.	Which manager contemplated who would visit the restaurant?
f. D-linked wh-phrase, non-identity, island			f.	Which restaurant did you contemplate who would visit?
g. D-linked wh-phrase, identity, non-island			g.	Which manager contemplated which celebrity would visit the restaurant?
h. D-linked wh-phrase, identity, island			h.	Which restaurant did you contemplate which celebrity would visit?
		2	a.	Who contemplated which waitress might serve the dessert?
			b.	What did you contemplate which waitress might serve?
			c.	Who contemplated who might serve the dessert?
			d.	What did you contemplate who might serve?
			e.	Which customer contemplated who might serve the dessert?
			f.	Which dessert did you contemplate who might serve?
			g.	Which customer contemplated which waitress might serve the dessert?
			h.	Which dessert did you contemplate which waitress might serve?
		3	a.	Who contemplated which reporter should write the article?
			b.	What did you contemplate which reporter should write?
			c.	Who contemplated who should write the article?
			d.	What did you contemplate who should write?
			e.	Which editor contemplated who should write the article?
			f.	Which article did you contemplate who should write?
			g.	Which editor contemplated which reporter should write the article?
			h.	Which article did you contemplate which reporter should write?
		4	a.	Who contemplated which friend should bring the present?
			b.	What did you contemplate which friend should bring?
			c.	Who contemplated who should bring the present?
			d.	What did you contemplate who should bring?
			e.	Which parent contemplated who should bring the present?
			f.	Which present did you contemplate who should bring?
			g.	Which parent contemplated which friend should bring the present?
			h.	Which present did you contemplate which friend should bring?
		5	a.	Who contemplated which pianist could perform the concerto?
			b.	What did you contemplate which pianist could perform?
			c.	Who contemplated who could perform the concerto?
			d.	What did you contemplate who could perform?
			e.	Which violinist contemplated who could perform the concerto?
			f.	Which concerto did you contemplate who could perform?
			g.	Which violinist contemplated which pianist could perform the concerto?
			h.	Which concerto did you contemplate which pianist could perform?
		6	a.	Who contemplated which teammate would win the medal?
			b.	What did you contemplate which teammate would win?
			c.	Who contemplated who would win the medal?
			d.	What did you contemplate who would win?
			e.	Which referee contemplated who would win the medal?
			f.	Which medal did you contemplate who would win?
			g.	Which referee contemplated which teammate would win the medal?
			h.	Which medal did you contemplate which teammate would win?
		7	a.	Who suspected which critic would appreciate the film?
			b.	What did you suspect which critic would appreciate?
			c.	Who suspected who would appreciate the film?
			d.	What did you suspect who would appreciate?
			e.	Which director suspected who would appreciate the film?
			f.	Which film did you suspect who would appreciate?
			g.	Which director suspected which critic would appreciate the film?
			h.	Which film did you suspect which critic would appreciate?
		8	a.	Who suspected which child might fail the test?
			b.	What did you suspect which child might fail?
			c.	Who suspected who might fail the test?
			d.	What did you suspect who might fail?
			e.	Which teacher suspected who might fail the test?
			f.	Which test did you suspect who might fail?
			g.	Which teacher suspected which child might fail the test?
			h.	Which test did you suspect which child might fail?
		9	a.	Who suspected which detective would discover the clue?
			b.	What did you suspect which detective would discover?
			c.	Who suspected who would discover the clue?
			d.	What did you suspect who would discover?
			e.	Which criminal suspected who would discover the clue?
			f.	Which clue did you suspect who would discover?
			g.	Which criminal suspected which detective would discover the clue?
			h.	Which clue did you suspect which detective would discover?
		10	a.	Who suspected which doctor could cure the disease?
			b.	What did you suspect which doctor could cure?
			c.	Who suspected who could cure the disease?
			d.	What did you suspect who could cure?
			e.	Which nurse suspected who could cure the disease?
			f.	Which disease did you suspect who could cure?
			g.	Which nurse suspected which doctor could cure the disease?
			h.	Which disease did you suspect which doctor could cure?
		11	a.	Who suspected which relative might love the gift?
			b.	What did you suspect which relative might love?
			c.	Who suspected who might love the gift?
			d.	What did you suspect who might love?
			e.	Which niece suspected who might love the gift?
			f.	Which gift did you suspect who might love?
			g.	Which niece suspected which relative might love the gift?
			h.	Which gift did you suspect which relative might love?
		12	a.	Who suspected which politician might sign the bill?
			b.	What did you suspect which politician might sign?
			c.	Who suspected who might sign the bill?
			d.	What did you suspect who might sign?
			e.	Which journalist suspected who might sign the bill?
			f.	Which bill did you suspect who might sign?
			g.	Which journalist suspected which politician might sign the bill?
			h.	Which bill did you suspect which politician might sign?
		13	a.	Who imagined which hero might defend the bridge?
			b.	What did you imagine which hero might defend?
			c.	Who imagined who might defend the bridge?
			d.	What did you imagine who might defend?
			e.	Which boy imagined who might defend the bridge?
			f.	Which bridge did you imagine who might defend?
			g.	Which boy imagined which hero might defend the bridge?
			h.	Which bridge did you imagine which hero might defend?
		14	a.	Who imagined which dragon would want the treasure?
			b.	What did you imagine which dragon would want?
			c.	Who imagined who would want the treasure?
			d.	What did you imagine who would want?
			e.	Which preschooler imagined who would want the treasure?
			f.	Which treasure did you imagine who would want?
			g.	Which preschooler imagined which dragon would want the treasure?
			h.	Which treasure did you imagine which dragon would want?
		15	a.	Who imagined which pirate would find the hidden cave?
			b.	What did you imagine which pirate would find?
			c.	Who imagined who would find the hidden cave?
			d.	What did you imagine who would find?
			e.	Which toddler imagined who would find the hidden cave?
			f.	Which hidden cave did you imagine who would find?
			g.	Which toddler imagined which pirate would find the hidden cave?
			h.	Which hidden cave did you imagine which pirate would find?
		16	a.	Who imagined which elf might need the sword?
			b.	What did you imagine which elf might need?
			c.	Who imagined who might need the sword?
			d.	What did you imagine who might need?
			e.	Which troll imagined who might need the sword?
			f.	Which sword did you imagine who might need?
			g.	Which troll imagined which elf might need the sword?
			h.	Which sword did you imagine which elf might need?
		17	a.	Who imagined which wizard would forget the spell?
			b.	What did you imagine which wizard would forget?
			c.	Who imagined who would forget the spell?
			d.	What did you imagine who would forget?
			e.	Which writer imagined who would forget the spell?
			f.	Which spell did you imagine who would forget?
			g.	Which writer imagined which wizard would forget the spell?
			h.	Which spell did you imagine which wizard would forget?
		18	a.	Who imagined which barbarians would capture the fortress?
			b.	What did you imagine which barbarians would capture?
			c.	Who imagined who would capture the fortress?
			d.	What did you imagine who would capture?
			e.	Which king imagined who would capture the fortress?
			f.	Which fortress did you imagine who would capture?
			g.	Which king imagined which barbarians would capture the fortress?
			h.	Which fortress did you imagine which barbarians would capture?
		19	a.	Who wondered which family should host the event?
			b.	What did you wonder which family should host?
			c.	Who wondered who should host the event?
			d.	What did you wonder who should host?
			e.	Which graduate wondered who should host the event?
			f.	Which event did you wonder who should host?
			g.	Which graduate wondered which family should host the event?
			h.	Which event did you wonder which family should host?
		20	a.	Who wondered which actress should receive the award?
			b.	What did you wonder which actress should receive?
			c.	Who wondered who should receive the award?
			d.	What did you wonder who should receive?
			e.	Which fan wondered who should receive the award?
			f.	Which award did she wonder who should receive?
			g.	Which fan wondered which actress should receive the award?
			h.	Which award did she wonder which actress should receive?
		21	a.	Who wondered which professor should discuss the book?
			b.	What did you wonder which professor should discuss?
			c.	Who wondered who should discuss the book?
			d.	What did you wonder who should discuss?
			e.	Which student wondered who should discuss the book?
			f.	Which book did you wonder who should discuss?
			g.	Which student wondered which professor should discuss the book?
			h.	Which book did you wonder which professor should discuss?
		22	a.	Who wondered which shopper would buy the camera?
			b.	What did you wonder which shopper would buy?
			c.	Who wondered who would buy the camera?
			d.	What did you wonder who would buy?
			e.	Which salesman wondered who would buy the camera?
			f.	Which camera did you wonder who would buy?
			g.	Which salesman wondered which shopper would buy the camera?
			h.	Which camera did you wonder which shopper would buy?
		23	a.	Who wondered which guest would eat the cupcake?
			b.	What did you wonder which guest would eat?
			c.	Who wondered who would eat the cupcake?
			d.	What did you wonder who would eat?
			e.	Which baker wondered who would eat the cupcake?
			f.	Which cupcake did you wonder who would eat?
			g.	Which baker wondered which guest would eat the cupcake?
			h.	Which cupcake did you wonder which guest would eat?
		24	a.	Who wondered which soprano might sing the solo?
			b.	What did you wonder which soprano might sing?
			c.	Who wondered who might sing the solo?
			d.	What did you wonder who might sing?
			e.	Which statesman wondered who might sing the solo?
			f.	Which solo did you wonder who might sing?
			g.	Which statesman wondered which soprano might sing the solo?
			h.	Which solo did you wonder which soprano might sing?

## Sheet: Exp 4
Experiment 4		Item	Condition	Sentence
a. Bare wh-phrase, animate		1	a.	Who did you contemplate who would visit?
b. Bare wh-phrase, inanimate			b.	What did you contemplate who would visit?
c. D-linked wh-phrase, animate			c.	Which producer did you contemplate who would visit?
d. D-linked wh-phrase, inanimate			d.	Which restaurant did you contemplate who would visit?
		2	a.	Who did you contemplate who might serve?
			b.	What did you contemplate who might serve?
			c.	Which customer did you contemplate who might serve?
			d.	Which dessert did you contemplate who might serve?
		3	a.	Who did you contemplate who should write?
			b.	What did you contemplate who should write?
			c.	Which editor did you contemplate who should write?
			d.	Which article did you contemplate who should write?
		4	a.	Who did you contemplate who should consult?
			b.	What did you contemplate who should consult?
			c.	Which lawyer did you contemplate who should consult?
			d.	Which company did you contemplate who should consult?
		5	a.	Who did you contemplate who should appreciate?
			b.	What did you contemplate who should appreciate?
			c.	Which composer did you contemplate who should appreciate?
			d.	Which concerto did you contemplate who should appreciate?
		6	a.	Who did you contemplate who would honor?
			b.	What did you contemplate who would honor?
			c.	Which scientist did you contemplate who would honor?
			d.	Which discovery did you contemplate who would honor?
		7	a.	Who did you suspect who would discuss?
			b.	What did you suspect who would discuss?
			c.	Which actress did you suspect who would discuss?
			d.	Which film did you suspect who would discuss?
		8	a.	Who did you suspect who might teach?
			b.	What did you suspect who might teach?
			c.	Which student did you suspect who might teach?
			d.	Which class did you suspect who might teach?
		9	a.	Who did you suspect who would follow?
			b.	What did you suspect who would follow?
			c.	Which criminal did you suspect who would follow?
			d.	Which clue did you suspect who would follow?
		10	a.	Who did you suspect who could cure?
			b.	What did you suspect who could cure?
			c.	Which patient did you suspect who could cure?
			d.	Which disease did you suspect who could cure?
		11	a.	Who did you suspect who might love?
			b.	What did you suspect who might love?
			c.	Which artist did you suspect who might love?
			d.	Which gift did you suspect who might love?
		12	a.	Who did you suspect who might challenge?
			b.	What did you suspect who might challenge?
			c.	Which mobster did you suspect who might challenge?
			d.	Which bill did you suspect who might challenge?
		13	a.	Who did you imagine who might attack?
			b.	What did you imagine who might attack?
			c.	Which elf did you imagine who might attack?
			d.	Which town did you imagine who might attack?
		14	a.	Who did you imagine who should guard?
			b.	What did you imagine who should guard?
			c.	Which princess did you imagine who should guard?
			d.	Which treasure did you imagine who should guard?
		15	a.	Who did you imagine who would chase?
			b.	What did you imagine who would chase?
			c.	Which mermaid did you imagine who would chase?
			d.	Which ship did you imagine who would chase?
		16	a.	Who did you imagine who might haunt?
			b.	What did you imagine who might haunt?
			c.	Which villain did you imagine who might haunt?
			d.	Which mansion did you imagine who might haunt?
		17	a.	Who did you imagine who would enchant?
			b.	What did you imagine who would enchant?
			c.	Which giant did you imagine who would enchant?
			d.	Which sword did you imagine who would enchant?
		18	a.	Who did you imagine who would capture?
			b.	What did you imagine who would capture?
			c.	Which king did you imagine who would capture?
			d.	Which fortress did you imagine who would capture?
		19	a.	Who did you wonder who would host?
			b.	What did you wonder who would host?
			c.	Which visitor did you wonder who would host?
			d.	Which event did you wonder who would host?
		20	a.	Who did you wonder who should praise?
			b.	What did you wonder who should praise?
			c.	Which athlete did you wonder who should praise?
			d.	Which decision did you wonder who should praise?
		21	a.	Who did you wonder who should study?
			b.	What did you wonder who should study?
			c.	Which author did you wonder who should study?
			d.	Which book did you wonder who should study?
		22	a.	Who did you wonder who should watch?
			b.	What did you wonder who should watch?
			c.	Which child did you wonder who should watch?
			d.	Which movie did you wonder who should watch?
		23	a.	Who did you wonder who would criticize?
			b.	What did you wonder who would criticize?
			c.	Which singer did you wonder who would criticize?
			d.	Which song did you wonder who would criticize?
		24	a.	Who did you wonder who might remember?
			b.	What did you wonder who might remember?
			c.	Which lieutenant did you wonder who might remember?
			d.	Which battle did you wonder who might remember?

## Sheet: Fillers
Filler Sentences		Questions	Item	Sentence
		Good	1	Which dog do you believe that Kate wants?
			2	Which poem do you believe that Alex wrote?
			3	What did the boy who worked at the restaurant study?
			4	Who did the accountant assume that the taxes would affect?
		Middle	1	What did you make the claim that she promised?
			2	What had you guessed that mom cooked for dinner?
			3	What do you know that Erin says all the time?
			4	Which city did the dictator call for the destruction of?
			5	What did the attempt to repair ultimately damage?
			6	Who did the scientist invent a tool that helps?
			7	Who did the supervisor read a book that praised?
			8	Who did the candidate raise two million dollars by talking to?
		Bad	1	Which did you worry that Mike lost book?
			2	Which car did the father ask that the boy wanted?
			3	What did Sarah eat that Bob likes a pizza?
			4	Who edited the article about that he wrote?
		Statements
		Good	1	Chris ate the cake that the store that just opened made fresh.
			2	The house with the blue roof that Fred was considering sold recently.
			3	The waiter who worked at that restaurant studied psychology.
			4	My brother guessed that his wife cooked him his favorite meal.
			5	Jamie's friend who disliked Fran's sister's cat moved away yesterday.
			6	Her cousin's uncle called to ask if Sarah expected extra guests.
			7	Thinking about the rain is often thought to be good for the mind.
			8	Accepting the decisions of others is something that Ashley must learn.
			9	The professor believed that the slides had been corrected.
			10	Jake broke the vase that his girlfriend had bought in China.
			11	Claire thought her concerns were grounds for objection.
			12	Peter enjoyed the cake that his mother baked for him.
		Middle	1	I trusted that you finished your work.
			2	The technician upgraded the computer that Tim bought it.
			3	It was upon your future that this vote impacted.
			4	The bus driver assumed that it was the fine that he was going to be slapped with.
			5	Kevin ate two pounds more turkey than Alex drank scotch that evening.
			6	That was the story that Kate met many locals who told her.
			7	Dan decided he hated the course he was required to take it.
			8	It was soccer that the boy who liked went to a game.
			9	I like the car that you wonder whether Rebecca bought.
			10	Smart though I question whether he is, I trust Paul to do simple math.
			11	The commission sent a letter to the lawyer who they were indebted to.
		Bad	1	It was and a purse that Sally coveted new shoes.
			2	Her son the superintendent realized the mother was quite proud of.
			3	The lawyer the judge determined the defendant did not trust.
			4	The notes the designer hopes the assistant will copy.
			5	It was a cigarette that I wished I had a cup of coffee.
		Question-Embedding	1	I contemplated which book the girl lost.
			2	The professor suspected why the invited speaker was late.
			3	The boys imagine what it would be like to have a snow day tomorrow.
			4	She wondered when the dog would be rescued.
